# Supplementary material for: Parent of origin gene expression in a founder population identifies two new candidate imprinted genes at known imprinted regions
Source: PLoS One. 2018 Sep 11;13(9):e0203906. doi: 10.1371/journal.pone.0203906 (PMC6133383; doi:10.1371/journal.pone.0203906)
Supplement: S1 Table — Genes expressed only on maternal or only on paternal haplotypes in LCLs. (XLSX) [file pone.0203906.s001.xlsx]

## Sheet: S1Table
Supplementary Table 1. Genes with only Maternal/only Paternal gene expression
Gene	Number of Individuals	Gene Name	Imprinted Status	Observed Expression Pattern in LCLs	Pattern consistent with known expression?
ENSG00000182636	22	NDN	Known	Paternal	Consistent
ENSG00000259261	11	IGHV4OR15-8		Maternal
ENSG00000128739	9	SNRPN	Known	Paternal	Consistent
ENSG00000185044	9	RP11-435B5.4		Maternal
ENSG00000089876	6	DHX32		Paternal
ENSG00000262333	5	HNRNPA1P16		Paternal
ENSG00000196378	5	ZNF34		Maternal
ENSG00000198744	5	RP5-857K21.11		Maternal
ENSG00000233757	5	AC092835.2		Maternal
ENSG00000272933	5	RP11-47A8.5		Maternal
ENSG00000154611	4	PSMA8		Paternal
ENSG00000228109	4	MFI2-AS1		Paternal
ENSG00000103269	4	RHBDL1		Maternal
ENSG00000129654	4	FOXJ1		Maternal
ENSG00000129757	3	CDKN1C	Known	Paternal	Inconsistent
ENSG00000137936	3	BCAR3		Paternal
ENSG00000148926	3	ADM		Paternal
ENSG00000204482	3	LST1		Paternal
ENSG00000211669	3	IGLV3-10		Paternal
ENSG00000223509	3	RP11-632K20.7		Paternal
ENSG00000260442	3	RP11-22P6.3		Paternal
ENSG00000270441	3	RP11-694I15.7		Paternal
ENSG00000160828	3	STAG3L2		Maternal
ENSG00000165886	3	UBTD1		Maternal
ENSG00000181284	3	TMEM102		Maternal
ENSG00000214269	3	LGMNP1		Maternal
ENSG00000258561	3	RP11-72M17.1		Maternal
ENSG00000075089	2	ACTR6		Paternal
ENSG00000105518	2	TMEM205		Paternal
ENSG00000115457	2	IGFBP2		Paternal
ENSG00000137821	2	LRRC49		Paternal
ENSG00000158517	2	NCF1		Paternal
ENSG00000183604	2	RP11-347C12.2		Paternal
ENSG00000211637	2	IGLV4-69		Paternal
ENSG00000211940	2	IGHV3-9		Paternal
ENSG00000233426	2	EIF3FP3		Paternal
ENSG00000240041	2	IGHJ4		Paternal
ENSG00000240731	2	RP5-890O3.9		Paternal
ENSG00000272145	2	NFYC-AS1		Paternal
ENSG00000025156	2	HSF2		Maternal
ENSG00000108298	2	RPL19		Maternal
ENSG00000133216	2	EPHB2		Maternal
ENSG00000133328	2	HRASLS2		Maternal
ENSG00000134864	2	GGACT		Maternal
ENSG00000158481	2	CD1C		Maternal
ENSG00000169019	2	COMMD8		Maternal
ENSG00000175701	2	LINC00116		Maternal
ENSG00000196465	2	MYL6B		Maternal
ENSG00000198155	2	ZNF876P		Maternal
ENSG00000215030	2	RPL13P12		Maternal
ENSG00000232640	2	RP1-266L20.2		Maternal
ENSG00000233493	2	TMEM238		Maternal
ENSG00000235400	2	RP4-641G12.4		Maternal
ENSG00000240652	2	RP11-832N8.1		Maternal
ENSG00000243364	2	EFNA4		Maternal
ENSG00000255135	2	RP11-111M22.3		Maternal
ENSG00000267152	2	CTD-2528L19.6		Maternal
ENSG00000033122	1	LRRC7		Paternal
ENSG00000096080	1	MRPS18A		Paternal
ENSG00000100442	1	FKBP3		Paternal
ENSG00000100632	1	ERH		Paternal
ENSG00000109083	1	IFT20		Paternal
ENSG00000111875	1	ASF1A		Paternal
ENSG00000116819	1	TFAP2E		Paternal
ENSG00000121089	1	NACA3P		Paternal
ENSG00000122218	1	COPA		Paternal
ENSG00000128011	1	LRFN1		Paternal
ENSG00000129673	1	AANAT		Paternal
ENSG00000140459	1	CYP11A1		Paternal
ENSG00000148187	1	MRRF		Paternal
ENSG00000150456	1	N6AMT2		Paternal
ENSG00000151366	1	NDUFC2		Paternal
ENSG00000154640	1	BTG3		Paternal
ENSG00000158716	1	DUSP23		Paternal
ENSG00000158806	1	NPM2		Paternal
ENSG00000163634	1	THOC7		Paternal
ENSG00000165121	1	RP11-213G2.3		Paternal
ENSG00000167286	1	CD3D		Paternal
ENSG00000173715	1	C11orf80		Paternal
ENSG00000173762	1	CD7		Paternal
ENSG00000175550	1	DRAP1		Paternal
ENSG00000179603	1	GRM8		Paternal
ENSG00000181038	1	METTL23		Paternal
ENSG00000181852	1	RNF41		Paternal
ENSG00000183506	1	PI4KAP2		Paternal
ENSG00000197568	1	HHLA3		Paternal
ENSG00000198356	1	ASNA1		Paternal
ENSG00000204472	1	AIF1		Paternal
ENSG00000211594	1	IGKJ4		Paternal
ENSG00000211595	1	IGKJ3		Paternal
ENSG00000211965	1	IGHV3-49		Paternal
ENSG00000215548	1	RP11-764K9.4		Paternal
ENSG00000225329	1	RP11-325F22.5		Paternal
ENSG00000226121	1	AHCTF1P1		Paternal
ENSG00000233912	1	AC026202.3		Paternal
ENSG00000239819	1	IGKV1D-8		Paternal
ENSG00000239830	1	RPS4XP22		Paternal
ENSG00000243312	1	RP11-397E7.1		Paternal
ENSG00000244055	1	AC007566.10		Paternal
ENSG00000253998	1	IGKV2-29		Paternal
ENSG00000257261	1	RP11-96H19.1		Paternal
ENSG00000259699	1	HMGB1P8		Paternal
ENSG00000260219	1	RP11-347C12.10		Paternal
ENSG00000260655	1	CTA-250D10.23		Paternal
ENSG00000264473	1	hsa-mir-4538		Paternal
ENSG00000268568	1	AC007228.9		Paternal
ENSG00000106211	1	HSPB1		Maternal
ENSG00000118514	1	ALDH8A1		Maternal
ENSG00000126709	1	IFI6		Maternal
ENSG00000131773	1	KHDRBS3		Maternal
ENSG00000135914	1	HTR2B		Maternal
ENSG00000136104	1	RNASEH2B		Maternal
ENSG00000136463	1	TACO1		Maternal
ENSG00000148444	1	COMMD3		Maternal
ENSG00000156873	1	PHKG2		Maternal
ENSG00000163249	1	CCNYL1		Maternal
ENSG00000164794	1	KCNV1		Maternal
ENSG00000172586	1	CHCHD1		Maternal
ENSG00000174871	1	CNIH2		Maternal
ENSG00000178922	1	HYI		Maternal
ENSG00000183426	1	NPIPA1		Maternal
ENSG00000185885	1	IFITM1	Predicted	Maternal	Consistent
ENSG00000197279	1	ZNF165		Maternal
ENSG00000199753	1	SNORD104		Maternal
ENSG00000215302	1	CTD-3092A11.1		Maternal
ENSG00000226085	1	UQCRFS1P1		Maternal
ENSG00000227053	1	RP11-395B7.4		Maternal
ENSG00000232573	1	RPL3P4		Maternal
ENSG00000237973	1	hsa-mir-6723		Maternal
ENSG00000240356	1	RPL23AP7		Maternal
ENSG00000240449	1	RP4-584D14.5		Maternal
ENSG00000253485	1	PCDHGA5		Maternal
ENSG00000254681	1	PKD1P5		Maternal
ENSG00000254887	1	CTC-378H22.1		Maternal
ENSG00000261504	1	RP11-317P15.4		Maternal
ENSG00000262691	1	CTC-277H1.7		Maternal
ENSG00000266208	1	CTD-2267D19.3		Maternal
ENSG00000268030	1	AC005253.2		Maternal
ENSG00000272468	1	RP1-86C11.7		Maternal
