# Supplementary material for: Parent of origin gene expression in a founder population identifies two new candidate imprinted genes at known imprinted regions
Source: PLoS One. 2018 Sep 11;13(9):e0203906. doi: 10.1371/journal.pone.0203906 (PMC6133383; doi:10.1371/journal.pone.0203906)
Supplement: S2 Table — SNPs used to assign parental gene expression for genes in Table 1 and in S1 Table. (XLSX) [file pone.0203906.s002.xlsx]

## Sheet: allgenes_snps_po
10	104398377	rs146634750	RP11-47A8.5
10	104398582	rs3977756	RP11-47A8.5
10	104399250	rs11191358	RP11-47A8.5
10	127525072	rs7320	DHX32
10	127526637	-	DHX32
10	127528153	rs10901453	DHX32
10	127528267	rs3781058	DHX32
10	127529135	rs2282439	DHX32
10	127529183	rs144838050	DHX32
10	127529300	rs76410456	DHX32
10	127529689	rs17153661	DHX32
10	127529989	rs17153665	DHX32
10	127530325	rs3208565,COSM147080	DHX32
10	127531454	-	DHX32
10	127531514	rs12049644	DHX32
10	127531959	rs11244668	DHX32
10	127532782	rs11244669	DHX32
10	127534479	rs181391565	DHX32
10	127534930	rs12356233	DHX32
10	127535996	rs2366045	DHX32
10	127536267	rs10901454	DHX32
10	127536547	rs11244670	DHX32
10	127536562	rs10794027	DHX32
10	127538973	rs11244671	DHX32
10	127539196	rs10901455	DHX32
10	127539334	rs74162861	DHX32
10	127540321	rs11244672	DHX32
10	127541603	rs41305020	DHX32
10	127545418	rs10901456	DHX32
10	127547626	rs2366048	DHX32
10	127550491	rs10794028	DHX32
10	127554534	rs11244678	DHX32
10	127557427	rs75813735	DHX32
10	127558000	rs145733764	DHX32
10	127559262	rs7081733	DHX32
10	127559561	rs76440689	DHX32
10	127561568	rs10794029	DHX32
10	127562375	rs10794030	DHX32
10	127562826	rs11244681	DHX32
10	127563202	rs143450622	DHX32
10	127563509	rs10901457	DHX32
10	127564306	rs2366050	DHX32
10	127564381	rs116197175	DHX32
10	127564397	-	DHX32
10	127565277	rs7072359	DHX32
10	127565320	rs10794031	DHX32
10	127565675	rs115672188	DHX32
10	127565910	rs140078310	DHX32
10	127566216	rs75840489	DHX32
10	127568231	rs75420816	DHX32
10	127568260	rs11244686	DHX32
10	127571260	rs2366052	DHX32
10	127571426	rs2366053	DHX32
10	127572773	rs10901458	DHX32
10	127573014	rs74162862	DHX32
10	127573461	rs12256289	DHX32
10	127573742	rs149884132	DHX32
10	127574608	rs76673361	DHX32
10	127574819	rs73381287	DHX32
10	22605157	rs183092168	COMMD3
10	75538382	rs76843061	CHCHD1
10	75538651	rs1134777	CHCHD1
10	75539010	rs11000775	CHCHD1
10	75539598	rs78790589	CHCHD1
10	75539691	rs76652246	CHCHD1
10	75539812	rs4082339	CHCHD1
10	99259685	rs4919102	UBTD1
10	99259977	rs7893335	UBTD1
10	99271281	rs10786352	UBTD1
10	99272669	rs11189249	UBTD1
10	99273720	rs139678803	UBTD1
10	99274276	rs10786353	UBTD1
10	99279160	rs7923541	UBTD1
10	99281872	rs4917774	UBTD1
10	99283062	rs11592144	UBTD1
10	99283361	rs10882953	UBTD1
10	99284457	rs7341998	UBTD1
10	99285132	rs11189259	UBTD1
10	99290349	rs34642355	UBTD1
10	99293198	rs11189267	UBTD1
10	99298476	rs1417408	UBTD1
10	99299480	rs11189270	UBTD1
10	99299542	rs10882957	UBTD1
10	99299860	rs1107518	UBTD1
10	99299991	rs1107517	UBTD1
10	99306501	rs10748699	UBTD1
10	99308923	rs10882962	UBTD1
10	99312538	rs11189275	UBTD1
10	99313186	rs116857014	UBTD1
10	99313438	rs10748700	UBTD1
10	99316063	rs11814566	UBTD1
10	99319214	rs10882965	UBTD1
10	99320537	rs12775868	UBTD1
10	99322061	rs7475851	UBTD1
10	99322325	rs80196899	UBTD1
11	10322720	rs57153895	ADM
11	10322944	rs72851648	ADM
11	10323026	rs4641466	ADM
11	10323478	rs4399321	ADM
11	10323828	rs7935242	ADM
11	10323859	rs7949974	ADM
11	10323871	rs7935257	ADM
11	10324061	rs7924631	ADM
11	10324191	rs7927874	ADM
11	10325325	CR104579,rs11042725	ADM
11	10326123	rs541700318	ADM
11	10328743	rs35440828	ADM
11	10330045	rs4077089	ADM
11	10331311	rs7944706	ADM
11	10331664	rs4444073	ADM
11	10333849	rs2060658	ADM
11	107779404	rs9737070	RP11-832N8.1
11	107781034	rs758765417,rs7115902	RP11-832N8.1
11	118205636	rs4938505	CD3D
11	118205702	rs4938506	CD3D
11	118206008	rs147499575	CD3D
11	118206121	rs151127828	CD3D
11	118206890	rs61010648	CD3D
11	118208083	rs45444192	CD3D
11	118208750	rs11216855	CD3D
11	118209960	rs2276424	CD3D
11	118210106	rs2276423	CD3D
11	118212671	rs3181261	CD3D
11	2470093	rs12288463	KCNQ1
11	2471542	rs2023818	KCNQ1
11	2472055	rs11824286	KCNQ1
11	2477492	rs10741622	KCNQ1
11	2478026	rs59324776	KCNQ1
11	2478432	rs56403874	KCNQ1
11	2479195	rs11022922	KCNQ1
11	2479938	rs73417596	KCNQ1
11	2495420	rs3815063	KCNQ1
11	2496057	rs5028646	KCNQ1
11	2498298	rs182354848	KCNQ1
11	2499178	rs757092	KCNQ1
11	2505442	rs4337018	KCNQ1
11	2511175	rs4929989	KCNQ1
11	2525395	rs179405	KCNQ1
11	2531256	rs2012618	KCNQ1
11	2532444	rs7952222	KCNQ1
11	2533564	rs149629141	KCNQ1
11	2534075	rs874185	KCNQ1
11	2576895	rs2283163	KCNQ1
11	2612697	rs2283176	KCNQ1
11	2613841	rs2283179	KCNQ1
11	2614722	rs2299618	KCNQ1
11	2617108	rs2106202	KCNQ1
11	2617963	rs118018121	KCNQ1
11	2618012	rs7936654	KCNQ1
11	2619390	rs4930129	KCNQ1
11	2619963	rs12277672	KCNQ1
11	2620190	rs12279024	KCNQ1
11	2620534	rs11822631	KCNQ1
11	2622591	rs7947990	KCNQ1
11	2624592	rs7104842	KCNQ1
11	2626305	rs7947972	KCNQ1
11	2627655	rs9667198	KCNQ1
11	2628804	rs7108478	KCNQ1
11	2629185	rs72847700	KCNQ1
11	2630594	rs4930137	KCNQ1
11	2631303	rs4930139	KCNQ1
11	2631622	rs72850203	KCNQ1
11	2632241	rs2412059	KCNQ1
11	2632430	rs11023461	KCNQ1
11	2633152	rs10766212	KCNQ1
11	2633715	rs7942590	KCNQ1
11	2635797	rs2106467	KCNQ1
11	2637318	rs2106465	KCNQ1
11	2638081	rs10766218	KCNQ1
11	2639985	rs4930141	KCNQ1
11	2642607	rs11522611	KCNQ1
11	2643084	rs11493163	KCNQ1
11	2643480	rs10741669	KCNQ1
11	2643878	rs10734233	KCNQ1
11	2643991	rs10766228	KCNQ1
11	2645222	rs77456565	KCNQ1
11	2646620	rs7118939	KCNQ1
11	2647367	rs765906849	KCNQ1
11	2647793	rs2412056	KCNQ1
11	2648208	rs112547201	KCNQ1
11	2648519	rs10832405	KCNQ1
11	2649810	rs11023540	KCNQ1
11	2650720	rs76497132	KCNQ1
11	2652657	rs10832417	KCNQ1
11	2654566	rs74851248	KCNQ1
11	2654673	rs10832430	KCNQ1
11	2662265	rs4930004	KCNQ1
11	2663088	rs1119488	KCNQ1
11	2663891	rs756852	KCNQ1
11	2665357	rs74501871	KCNQ1
11	2665580	rs7124833	KCNQ1
11	2667663	rs2412055	KCNQ1
11	2670379	rs763380706,rs463337	KCNQ1
11	2672821	rs231349	KCNQ1
11	2674436	rs231347	KCNQ1
11	2676639	rs231346	KCNQ1
11	2677361	rs231344	KCNQ1
11	2679050	rs231341	KCNQ1
11	2679198	rs72850253	KCNQ1
11	2679310	rs189137	KCNQ1
11	2681072	rs151215	KCNQ1
11	2681118	rs12574151	KCNQ1
11	2682676	rs231364	KCNQ1
11	2683467	rs2075868	KCNQ1
11	2685305	-	KCNQ1
11	2685864	rs9666537	KCNQ1
11	2688371	-	KCNQ1
11	2688526	rs10832514	KCNQ1
11	2689546	rs1459825	KCNQ1
11	2690531	rs4930005	KCNQ1
11	2690653	rs4930006	KCNQ1
11	2691500	rs231361	KCNQ1
11	2692249	rs231360	KCNQ1
11	2692250	rs534559378	KCNQ1
11	2692442	rs61870802	KCNQ1
11	2692542	rs556505535	KCNQ1
11	2694152	rs74737644	KCNQ1
11	2694606	rs231359	KCNQ1
11	2696744	rs7128926	KCNQ1
11	2696958	rs76101706	KCNQ1
11	2697454	rs58956504	KCNQ1
11	2698226	-	KCNQ1
11	2699051	rs11023738	KCNQ1
11	2700161	rs7941377	KCNQ1
11	2702513	rs231358	KCNQ1
11	2703695	rs76874768	KCNQ1
11	2704155	rs60837062	KCNQ1
11	2706351	rs231354	KCNQ1
11	2706790	rs75643572	KCNQ1
11	2706877	rs75560722	KCNQ1
11	2707572	rs576028523	KCNQ1
11	2711177	-	KCNQ1
11	2713548	rs60056002	KCNQ1
11	2716146	-	KCNQ1
11	2716974	rs457704	KCNQ1
11	2717020	rs72850281	KCNQ1
11	2717293	rs462402	KCNQ1
11	2717312	rs4930148	KCNQ1
11	2717828	rs2283193	KCNQ1
11	2717937	rs75414884	KCNQ1
11	2720927	rs12360708	KCNQ1
11	2721715	-	KCNQ1
11	2723142	rs7937388	KCNQ1
11	2725752	rs2283196	KCNQ1
11	2732066	rs79693286	KCNQ1
11	2734125	rs129074	KCNQ1
11	2736183	rs231847	KCNQ1
11	2737905	rs2283202	KCNQ1
11	2740349	rs117128821	KCNQ1
11	2748368	rs231916	KCNQ1
11	2748477	rs189161	KCNQ1
11	2749015	rs231915	KCNQ1
11	2749376	rs231914	KCNQ1
11	2749587	rs11023925	KCNQ1
11	2750361	rs231913	KCNQ1
11	2750484	rs231911	KCNQ1
11	2750720	rs2283214	KCNQ1
11	2751415	rs231909	KCNQ1
11	2751660	rs231908	KCNQ1
11	2752764	rs231905	KCNQ1
11	2754582	rs1110724	KCNQ1
11	2754833	rs61870826	KCNQ1
11	2755334	rs422316	KCNQ1
11	2755346	rs422314	KCNQ1
11	2756001	rs2839990	KCNQ1
11	2756965	rs11023938	KCNQ1
11	2757985	rs108961	KCNQ1
11	2764095	rs79408871	KCNQ1
11	2766234	rs2237877	KCNQ1
11	2767967	rs231899	KCNQ1
11	2771120	rs12287110	KCNQ1
11	2772563	rs231892	KCNQ1
11	2773108	rs55763223	KCNQ1
11	2773371	rs1971929	KCNQ1
11	2773770	rs529490628	KCNQ1
11	2774839	rs151291	KCNQ1
11	2776372	rs75098524	KCNQ1
11	2777982	rs9645650	KCNQ1
11	2778083	rs11023999	KCNQ1
11	2781519	rs179785	KCNQ1
11	2784661	rs231876	KCNQ1
11	2786302	rs151288	KCNQ1
11	2794450	rs73419399	KCNQ1
11	2794992	rs375116	KCNQ1
11	2797237	rs1057128,LQTS_AF000571.1:c.1638G>A,COSM1604458	KCNQ1
11	2799679	rs2237884	KCNQ1
11	2799687	rs233434	KCNQ1
11	2801358	rs74049757	KCNQ1
11	2805471	rs233426	KCNQ1
11	2806329	rs234872	KCNQ1
11	2806771	rs10832699	KCNQ1
11	2807462	rs2411883	KCNQ1
11	2807522	rs234873	KCNQ1
11	2807723	rs11529599	KCNQ1
11	2808737	rs11024084	KCNQ1
11	2809196	rs12271773	KCNQ1
11	2810418	rs234875	KCNQ1
11	2810731	rs2237886	KCNQ1
11	2813522	rs11024104	KCNQ1
11	2814445	rs61869764	KCNQ1
11	2815654	-	KCNQ1
11	2815805	rs234877	KCNQ1
11	2816336	rs234878	KCNQ1
11	2816701	rs2074200	KCNQ1
11	2817358	rs234879	KCNQ1
11	2817544	rs234880	KCNQ1
11	2817795	rs234881	KCNQ1
11	2817839	rs570416895	KCNQ1
11	2817936	rs234882	KCNQ1
11	2818404	-	KCNQ1
11	2818689	rs233442	KCNQ1
11	2818796	rs233441	KCNQ1
11	2819194	rs3852525	KCNQ1
11	2819227	rs233440	KCNQ1
11	2819860	rs117534533	KCNQ1
11	2839188	rs12284372	KCNQ1
11	2839899	rs2237893	KCNQ1
11	2844212	rs77450170	KCNQ1
11	2850970	rs234854	KCNQ1
11	2853502	rs234860	KCNQ1
11	2854514	rs234862	KCNQ1
11	2856658	rs4930011	KCNQ1
11	2858356	rs114855551	KCNQ1
11	2859055	rs234868	KCNQ1
11	2859221	rs468153	KCNQ1
11	2862159	rs4930013	KCNQ1
11	2863056	rs433052	KCNQ1
11	2863752	rs192930840	KCNQ1
11	2865521	rs2001170	KCNQ1
11	2867367	rs35877729	KCNQ1
11	2868005	rs12419030	KCNQ1
11	2868057	rs34075935	KCNQ1
11	2869188	CM097260,rs11601907,LQTS_AF000571.1:c.1986C>T,COSM3765561,COSM3765562	KCNQ1
11	2869644	rs45460605	KCNQ1
11	2869712	rs2519184	KCNQ1
11	2869964	rs146324627	KCNQ1
11	2870108	rs8234	KCNQ1
11	2870165	rs10798	KCNQ1
11	2900383	rs4929954	CDKN1C
11	2900418	rs4930026	CDKN1C
11	2900477	rs72850012	CDKN1C
11	2906804	CR994087,rs143992355	CDKN1C
11	309608	rs761586869	IFITM1
11	310032	rs117163575	IFITM1
11	312929	rs72867737	IFITM1
11	313755	rs11246062	IFITM1
11	314500	-	IFITM1
11	314873	rs141016101	IFITM1
11	315282	-	IFITM1
11	315745	rs77612739	IFITM1
11	316071	rs12421894	IFITM1
11	316109	rs78987744	IFITM1
11	316299	rs7947900	IFITM1
11	316349	rs7942247	IFITM1
11	316680	rs115220053	IFITM1
11	317098	rs9666182	IFITM1
11	317202	-	IFITM1
1	143403151	rs10127794	RP11-435B5.4
1	143422637	rs11587660	RP11-435B5.4
1	143423666	rs375533795	RP11-435B5.4
1	143462389	rs78913762	RP11-435B5.4
1	143467363	-	RP11-435B5.4
1	143467495	rs10443488	RP11-435B5.4
1	143467500	rs200034035	RP11-435B5.4
1	155035611	rs3806256	EFNA4
1	155036929	rs139330543	EFNA4
1	155037996	rs1564124	EFNA4
1	155038756	rs4045192	EFNA4
1	155039441	rs143886639	EFNA4
1	155040401	rs368528044	EFNA4
1	155040654	rs6675468	EFNA4
1	155043812	rs12047986	EFNA4
1	155045132	rs72702267	EFNA4
1	158261015	rs3138099,COSM3750467	CD1C
1	158263766	rs3138107	CD1C
1	158263861	rs113892954	CD1C
1	158264032	-	CD1C
1	158264156	rs77773003	CD1C
1	159749188	rs3820099	DUSP23
1	159751080	-	DUSP23
1	159755894	rs11579304	DUSP23
1	160262463	rs576934453	COPA
1	160262678	rs2369474	COPA
1	160263124	rs1317944	COPA
1	160263819	rs67215453	COPA
1	160266209	rs78668941	COPA
1	160266349	rs12140856	COPA
1	160266632	rs75629896	COPA
1	160266673	-	COPA
1	160271339	rs76771726	COPA
1	160271556	rs181308106	COPA
1	160275434	rs2066320	COPA
1	160275992	rs116011917	COPA
1	160278311	rs6699059	COPA
1	160279637	rs763476121	COPA
1	160281164	rs144587120	COPA
1	160282703	rs72706674	COPA
1	160288442	rs9633342	COPA
1	160295495	rs538271128	COPA
1	160296055	rs12033011	COPA
1	160297336	rs140284465	COPA
1	160299917	rs72706680	COPA
1	160306758	rs75593102	COPA
1	160308963	rs61801298	COPA
11	63320239	rs1554656	HRASLS2
11	63321737	rs17656246	HRASLS2
11	63322430	rs11231518	HRASLS2
11	63323485	rs138371784	HRASLS2
11	63323517	rs11231519	HRASLS2
11	63325201	rs9943597	HRASLS2
11	63326621	rs4963424	HRASLS2
11	63327186	rs948796	HRASLS2
11	63331163	rs3781605	HRASLS2
11	63331217	rs75368026	HRASLS2
11	63332054	rs1722860	HRASLS2
11	63334984	rs668754	HRASLS2
11	65683531	rs677029	DRAP1
11	65688982	-	DRAP1
11	65691788	rs148065940	DRAP1
11	65692760	rs685469	DRAP1
11	65693080	rs589253	DRAP1
11	65693108	rs72926858	DRAP1
11	65693706	rs653236	DRAP1
11	66045344	rs79770412	CNIH2
11	66045546	rs117226872	CNIH2
11	66047511	rs192985834	CNIH2
11	66048280	rs11227447	CNIH2
11	66048491	rs11227448	CNIH2
11	66050712	rs4073582	CNIH2
11	66515335	rs73505445	C11orf80
11	66516049	rs3782079	C11orf80
11	66518184	rs184939657	C11orf80
11	66520815	rs569146133	C11orf80
11	66523341	rs117133854	C11orf80
11	66528207	-	C11orf80
11	66529896	rs61890442	C11orf80
11	66530690	rs61088349	C11orf80
11	66534516	rs2187041	C11orf80
11	66535424	rs57206977	C11orf80
11	66536146	rs12808743	C11orf80
11	66539745	rs117378089	C11orf80
11	66548575	rs80191637	C11orf80
11	66549740	rs10791892	C11orf80
11	66549971	rs144851408	C11orf80
11	66550451	rs74434170	C11orf80
11	66550600	rs146760811	C11orf80
11	66551002	rs10896135	C11orf80
11	66551116	rs11227596	C11orf80
11	66551143	rs6591222	C11orf80
11	66553286	rs775842885	C11orf80
11	66557124	rs149038916	C11orf80
11	66559842	rs751347306	C11orf80
11	66560023	rs4930390	C11orf80
11	66560982	rs4576826	C11orf80
11	66561840	rs117391369	C11orf80
11	66562248	rs608248	C11orf80
11	66562431	rs141273249	C11orf80
11	66565984	rs141277529	C11orf80
11	66568943	rs682842	C11orf80
11	66569509	rs35287213	C11orf80
11	66570507	rs78505477	C11orf80
11	66570749	rs569818	C11orf80
11	66572035	-	C11orf80
11	66572131	-	C11orf80
11	66576008	rs12792358	C11orf80
11	66577897	rs55920871	C11orf80
11	66577933	rs74788170	C11orf80
11	66578635	rs7931485	C11orf80
11	66579572	rs11601241	C11orf80
11	66580478	-	C11orf80
11	66581799	rs147312384	C11orf80
11	66582210	rs10750790	C11orf80
11	66582393	rs538719559	C11orf80
11	66583779	rs543191	C11orf80
11	66584293	rs542420685	C11orf80
11	66588158	rs182322083	C11orf80
11	66595649	rs144691982	C11orf80
11	66596353	rs750519949	C11orf80
11	66599860	rs4294565	C11orf80
11	66602099	rs627330	C11orf80
11	66607069	rs373895220	C11orf80
11	66607785	rs1938763	C11orf80
11	66608521	rs1201342	C11orf80
11	66608575	rs79079515	C11orf80
11	66608991	rs594313	C11orf80
11	66609289	rs6591223	C11orf80
11	66610645	rs7570,COSM3765588	C11orf80
11	76148197	rs6592635	RP11-111M22.3
11	76149594	rs4426156	RP11-111M22.3
11	76151335	rs10793167	RP11-111M22.3
11	77780026	-	NDUFC2
11	77781173	rs689195	NDUFC2
11	77781249	rs667061	NDUFC2
11	77781429	rs667914	NDUFC2
11	77781582	rs144282268	NDUFC2
11	77781694	rs117088592	NDUFC2
11	77782118	rs522683	NDUFC2
11	77782434	rs531935	NDUFC2
11	77783206	rs641836	NDUFC2
11	77783421	rs642047	NDUFC2
11	77783460	rs641686	NDUFC2
11	77784380	rs10751280	NDUFC2
11	77785536	rs61141394	NDUFC2
11	77785626	rs12276887	NDUFC2
11	77785645	rs12276891	NDUFC2
11	77785836	rs588584	NDUFC2
11	77785939	rs584981	NDUFC2
11	77785957	rs11237379	NDUFC2
11	77786365	rs519532	NDUFC2
11	77788644	rs609952	NDUFC2
11	77788727	rs599954	NDUFC2
11	77789179	rs61900222	NDUFC2
11	77789554	rs636141	NDUFC2
11	77789631	rs595133	NDUFC2
11	77790379	rs756251585	NDUFC2
11	77790653	rs534418,COSM4146354	NDUFC2
11	77790655	rs8875,COSM3752754	NDUFC2
11	77790863	rs499799	NDUFC2
11	77791309	rs637124	NDUFC2
11	77791449	rs607199	NDUFC2
11	77792139	rs593702	NDUFC2
11	77794514	rs604407	NDUFC2
11	77794699	rs603557	NDUFC2
11	77795571	rs10899436	NDUFC2
11	77795765	rs588579	NDUFC2
11	77796139	rs2154963	NDUFC2
1	182579602	rs511918	RP11-317P15.4
1	182580124	rs12406644	RP11-317P15.4
1	182580329	rs12132529	RP11-317P15.4
1	182581157	rs34085461	RP11-317P15.4
1	182581584	rs149619208	RP11-317P15.4
1	182581594	rs146205751	RP11-317P15.4
1	182582375	rs10752878	RP11-317P15.4
1	182582807	rs1144565	RP11-317P15.4
1	182583317	rs594149	RP11-317P15.4
1	182583564	rs10911104	RP11-317P15.4
1	182583577	rs501359	RP11-317P15.4
1	182583626	rs501236	RP11-317P15.4
1	182584206	rs680721	RP11-317P15.4
1	182585771	rs78741278	RP11-317P15.4
12	100589179	rs7973092	ACTR6
12	100589370	rs12371930	ACTR6
12	100590707	rs10860566	ACTR6
12	100591113	rs11110283	ACTR6
12	100591383	rs11110284	ACTR6
12	100591818	rs10860567	ACTR6
12	100592518	rs76263184	ACTR6
12	100594092	rs117123698	ACTR6
12	100595062	rs1391690	ACTR6
12	100597703	rs11110287	ACTR6
12	100600465	rs971841	ACTR6
12	100601847	rs7975157	ACTR6
12	100602912	rs11110294	ACTR6
12	100603592	rs11110295	ACTR6
12	100604221	rs7970382	ACTR6
12	100604909	rs74476543	ACTR6
12	100607615	rs17030054	ACTR6
12	100612766	rs76827462	ACTR6
12	100613964	rs7973815	ACTR6
12	100614151	rs6538957	ACTR6
12	100614498	rs860459	ACTR6
12	100614689	rs11110296	ACTR6
12	100615519	rs11110297	ACTR6
12	100616882	rs11110299	ACTR6
12	100619090	rs12809469	ACTR6
12	100619305	rs11110300	ACTR6
12	100619307	rs11110301	ACTR6
12	100619624	rs12369686	ACTR6
12	100619747	rs11110302	ACTR6
12	100620395	rs79732268	ACTR6
12	100620716	rs34032222	ACTR6
12	100622354	rs12830289	ACTR6
1	23040667	rs2986657	EPHB2
1	23040931	rs172417	EPHB2
1	23042127	rs6695566	EPHB2
1	23044828	rs734445	EPHB2
1	23063052	rs10442640	EPHB2
1	23069649	rs6673115	EPHB2
1	23114861	rs72880961	EPHB2
1	23118173	rs893961	EPHB2
1	23118198	rs10917300	EPHB2
1	23138581	rs6668788	EPHB2
1	23139126	rs2817872	EPHB2
1	23139168	rs2582026	EPHB2
1	23140699	rs58300392	EPHB2
1	23140982	rs60120500	EPHB2
1	23141017	rs61637611	EPHB2
1	23141119	rs4655119	EPHB2
1	23142280	rs6682233	EPHB2
1	23142871	rs2165331	EPHB2
1	23143647	rs751022	EPHB2
1	23146497	rs6662622	EPHB2
1	23147403	rs4589082	EPHB2
1	23147541	rs10917307	EPHB2
1	23147742	rs7546953	EPHB2
1	23148698	rs4654818	EPHB2
1	23148919	rs4654819	EPHB2
1	23150844	rs4654820	EPHB2
1	23152969	rs10917312	EPHB2
1	23153273	rs10917313	EPHB2
1	23153283	rs10917314	EPHB2
1	23154479	rs4503323	EPHB2
1	23156102	rs12027585	EPHB2
1	23156124	rs6686906	EPHB2
1	23158499	rs56040422	EPHB2
1	23158581	rs10733034	EPHB2
1	23160272	rs4654821	EPHB2
1	23161023	rs56089435	EPHB2
1	23162808	rs10917317	EPHB2
1	23164095	rs59992449	EPHB2
1	23166653	rs4655127	EPHB2
1	23168961	rs12404289	EPHB2
1	23169257	rs12410872	EPHB2
1	23169503	rs4655128	EPHB2
1	23169528	rs4655129	EPHB2
1	23171634	rs61768228	EPHB2
1	23171706	rs11800828	EPHB2
1	23172745	rs12746324	EPHB2
1	23174163	rs12061624	EPHB2
1	23174911	rs34626029	EPHB2
1	23175311	rs12723691	EPHB2
1	23175356	rs6658894	EPHB2
1	23175994	rs4655130	EPHB2
1	23194026	rs12076355	EPHB2
1	23198870	rs57332227	EPHB2
1	23199311	rs16827697	EPHB2
1	23199402	rs7554093	EPHB2
1	23208925	rs2229872,COSM1178395	EPHB2
1	23213995	rs4654826	EPHB2
1	23215580	rs6666706	EPHB2
1	23224774	rs12746622	EPHB2
1	23225322	rs309543	EPHB2
1	23227116	rs2746332	EPHB2
1	23231220	rs309505	EPHB2
1	23242072	rs2869056	EPHB2
1	23244604	rs77447042	EPHB2
1	23244668	rs2817894	EPHB2
12	46776204	rs76020294	RP11-96H19.1
12	46777851	rs117853634	RP11-96H19.1
12	46779007	rs59546893	RP11-96H19.1
12	46780803	rs75963178	RP11-96H19.1
12	46781459	rs78265097	RP11-96H19.1
12	46781634	rs2307059	RP11-96H19.1
12	46781722	-	RP11-96H19.1
12	46781804	rs113096437	RP11-96H19.1
12	46782961	rs73282593	RP11-96H19.1
12	46783532	rs78352844	RP11-96H19.1
12	46783870	rs58545634	RP11-96H19.1
12	46784914	rs189999955	RP11-96H19.1
12	46785260	-	RP11-96H19.1
12	46787138	rs77069689	RP11-96H19.1
12	46787562	rs80020252	RP11-96H19.1
12	46787619	rs78092464	RP11-96H19.1
12	46789913	rs144142030	RP11-96H19.1
12	46790733	rs77902870	RP11-96H19.1
12	46791311	rs143328167	RP11-96H19.1
12	46792000	rs4768700	RP11-96H19.1
12	46792423	rs79350141	RP11-96H19.1
12	46792941	rs113635389	RP11-96H19.1
12	46792979	rs142454277	RP11-96H19.1
12	46792997	rs79276338	RP11-96H19.1
12	46793227	rs6582643	RP11-96H19.1
12	46797860	rs117594653	RP11-96H19.1
12	46798153	rs191411494	RP11-96H19.1
12	46798900	rs9669403	RP11-96H19.1
12	46799210	rs118013038	RP11-96H19.1
12	46799289	rs75251033	RP11-96H19.1
12	46800392	rs76360593	RP11-96H19.1
12	46803175	rs545884918	RP11-96H19.1
12	46803597	rs80339984	RP11-96H19.1
12	46805886	rs78201024	RP11-96H19.1
12	46806621	rs9971651	RP11-96H19.1
12	46808755	rs1492895	RP11-96H19.1
12	46811600	rs12303084	RP11-96H19.1
12	46811796	rs113067714	RP11-96H19.1
12	46812430	rs112526540	RP11-96H19.1
12	46817562	rs11534993	RP11-96H19.1
12	46821327	rs73097669	RP11-96H19.1
12	46826509	rs112221609	RP11-96H19.1
12	46827023	rs10880969	RP11-96H19.1
12	46827575	rs12307205	RP11-96H19.1
12	46836666	rs149059182	RP11-96H19.1
12	46837555	rs11183485	RP11-96H19.1
12	46837704	rs11183486	RP11-96H19.1
12	46847523	rs188126046	RP11-96H19.1
12	46847996	rs12305921	RP11-96H19.1
12	56541545	rs184249881	MYL6B
12	56542801	rs61938988	MYL6B
12	56543994	rs145686788	MYL6B
12	56546011	rs3809134	MYL6B
12	56546723	rs78182748	MYL6B
12	56602252	-	RNF41
12	56603537	-	RNF41
12	56605358	rs73127340	RNF41
12	56606585	-	RNF41
12	56613541	rs145034520	RNF41
12	56613941	rs66864435	RNF41
12	56616367	rs1274495	RNF41
1	27988172	rs111456172	IFI6
1	27989867	rs114829468	IFI6
1	27996472	rs12732199	IFI6
1	27998273	rs116774212	IFI6
1	27999348	rs77250220	IFI6
13	101185001	rs16957483	GGACT
13	101185769	rs837343	GGACT
13	101186056	rs837344	GGACT
13	101189131	rs9788354	GGACT
13	101189390	rs75326614	GGACT
13	101189458	rs7323269	GGACT
13	101189704	rs4772303	GGACT
13	101190329	rs2760307	GGACT
13	101190841	rs837300	GGACT
13	101191068	rs837301	GGACT
13	101191651	rs837302	GGACT
13	101192964	rs117164095	GGACT
13	101193705	rs837305	GGACT
13	101194707	rs78010327	GGACT
13	101196042	rs844384	GGACT
13	101196613	rs844385	GGACT
13	101198793	rs7324962	GGACT
13	101202748	rs837309	GGACT
13	101205428	rs837313	GGACT
13	101205501	rs837314	GGACT
13	101206193	rs184849052	GGACT
13	101208098	rs185638043	GGACT
13	101208741	rs1097595	GGACT
13	101208809	rs1097596	GGACT
13	101210209	rs4278611	GGACT
13	101210987	rs4771367	GGACT
13	101211646	rs11618939	GGACT
13	101212300	rs11616731	GGACT
13	101214375	rs11842969	GGACT
13	101218126	rs9518090	GGACT
13	101218313	rs4772307	GGACT
13	101218349	rs73568712	GGACT
13	101219152	rs9518092	GGACT
13	101221009	rs9518093	GGACT
13	101221454	rs9518094	GGACT
13	101221460	rs55770379	GGACT
13	101221670	rs9518095	GGACT
13	101221773	rs4772308	GGACT
13	101221986	rs9513764	GGACT
13	101223459	rs9300607	GGACT
13	101223562	rs7328395	GGACT
13	101225996	rs9300608	GGACT
13	101228128	rs9518097	GGACT
13	101228905	rs9300609	GGACT
13	101229402	rs2050685	GGACT
13	101230338	rs7981664	GGACT
13	101230475	rs58688033	GGACT
13	101231156	-	GGACT
13	101231392	rs7322986	GGACT
13	101232578	rs7993332	GGACT
13	101233773	rs4772310	GGACT
13	101233805	rs4772311	GGACT
13	101234789	rs1361186	GGACT
13	101238001	rs4772312	GGACT
13	101239143	rs118163552	GGACT
13	101240273	rs9554708	GGACT
13	101243877	rs143025989	GGACT
13	21302347	rs2922799	N6AMT2
13	21304084	rs9509356	N6AMT2
13	21304200	rs2818988	N6AMT2
13	21304372	rs8000346	N6AMT2
13	21304582	rs8000775	N6AMT2
13	21304584	rs7985361	N6AMT2
13	21304668	rs2772174	N6AMT2
13	21304731	rs9579937	N6AMT2
13	21304878	rs2314715	N6AMT2
13	21304911	rs2818987	N6AMT2
13	21304962	rs9579938	N6AMT2
13	21304976	rs2314716	N6AMT2
13	21305022	rs2265211	N6AMT2
13	21305095	rs2265210	N6AMT2
13	21305153	rs2243582	N6AMT2
13	21305164	rs2265951	N6AMT2
13	21305345	rs9805466	N6AMT2
13	21305423	rs2818986	N6AMT2
13	21305575	rs9805454	N6AMT2
13	21309266	rs58937454	N6AMT2
13	21310758	rs2596148	N6AMT2
13	21311695	rs9552265	N6AMT2
13	21311977	rs732414	N6AMT2
13	21312766	rs944054	N6AMT2
13	21312992	rs2596149	N6AMT2
13	21313282	rs2314719	N6AMT2
13	21313323	rs2872725	N6AMT2
13	21313373	rs2314720	N6AMT2
13	21313507	rs6490609	N6AMT2
13	21314209	rs2818985	N6AMT2
13	21314222	rs2772168	N6AMT2
13	21314252	rs9579939	N6AMT2
13	21314506	rs116979890	N6AMT2
13	21314582	rs73167415	N6AMT2
13	21314725	rs2772169	N6AMT2
13	21316845	rs9579940	N6AMT2
13	21317048	rs2596150	N6AMT2
13	21317052	rs73167417	N6AMT2
13	21317501	rs2252491	N6AMT2
13	21317948	rs2818983	N6AMT2
13	21318629	rs79622416	N6AMT2
13	21318805	rs112925476	N6AMT2
13	21319200	rs7333188	N6AMT2
13	21319235	rs2818980	N6AMT2
13	21319423	rs2818979	N6AMT2
13	21319537	rs2818978	N6AMT2
13	21320569	rs9506547	N6AMT2
13	21320744	rs2772172	N6AMT2
13	21320748	rs541274365	N6AMT2
13	21320932	rs9509363	N6AMT2
13	21321254	rs9578313	N6AMT2
13	21322107	rs9552271	N6AMT2
13	21322123	rs7331195	N6AMT2
13	21322682	rs4769128	N6AMT2
13	21323115	rs73167418	N6AMT2
13	21323285	rs73167419	N6AMT2
13	21323312	rs73167420	N6AMT2
13	21324455	rs2922800	N6AMT2
13	21324618	rs9506548	N6AMT2
13	21324875	-	N6AMT2
13	21325961	rs9506549	N6AMT2
13	21326550	rs2818977	N6AMT2
13	21326587	rs9509365	N6AMT2
13	21327312	rs28782248	N6AMT2
13	21327434	rs28830547	N6AMT2
13	21327726	rs2248444	N6AMT2
13	21328500	rs7989289	N6AMT2
13	21329785	rs3923852	N6AMT2
13	21330192	rs3923853	N6AMT2
13	21330776	rs4770070	N6AMT2
13	21331904	rs6490614	N6AMT2
13	21335280	rs7982221	N6AMT2
13	21336486	rs78573043	N6AMT2
13	21337141	rs9509366	N6AMT2
13	21338026	rs10162115	N6AMT2
13	21338343	rs6490618	N6AMT2
13	21338432	rs7995798	N6AMT2
13	21338737	rs9579946	N6AMT2
13	21338827	rs9579948	N6AMT2
13	21338850	rs9579949	N6AMT2
13	21340088	rs9578316	N6AMT2
13	21340573	rs9509367	N6AMT2
13	21341096	rs4505167	N6AMT2
13	21341305	rs7981417	N6AMT2
13	21341377	rs9506552	N6AMT2
13	21341791	rs187231717	N6AMT2
13	21341792	rs539888321	N6AMT2
13	21342151	rs4432108	N6AMT2
13	21343209	rs4608189	N6AMT2
13	21343614	rs78486804	N6AMT2
13	21344436	rs577307383	N6AMT2
13	21345022	rs565683024,rs753381466	N6AMT2
13	21345065	rs9552276	N6AMT2
13	21345207	-	N6AMT2
13	21347060	rs9506553	N6AMT2
13	21347384	rs9579950	N6AMT2
13	21348197	rs116934657	N6AMT2
13	21348279	rs3936081	N6AMT2
13	21348291	rs369826563,rs9579951	N6AMT2
13	21348508	rs4770072	N6AMT2
13	21348535	rs4360792	N6AMT2
13	21349667	rs12430409	N6AMT2
13	21350591	rs112084340	N6AMT2
13	21351730	rs77137435	N6AMT2
13	21352232	rs4044	N6AMT2
13	21352287	rs9552277	N6AMT2
13	21352318	rs9552278	N6AMT2
13	48985439	rs4151551	LPAR6
13	48987032	CR067139,rs2227311	LPAR6
13	48990450	rs117687990	LPAR6
13	51478918	rs6561599	RNASEH2B
13	51480318	rs17649503	RNASEH2B
13	51480809	rs9535523	RNASEH2B
13	51480920	rs56320200	RNASEH2B
13	51481266	-	RNASEH2B
13	51481393	rs9535524	RNASEH2B
13	51481397	rs7319356	RNASEH2B
13	51481642	rs7324232	RNASEH2B
13	51481769	rs6561601	RNASEH2B
13	51482096	rs1041017	RNASEH2B
13	51482658	rs9526703	RNASEH2B
13	51482712	rs9535525	RNASEH2B
13	51483068	rs112002702	RNASEH2B
13	51484356	rs2274069	RNASEH2B
13	51484445	rs9535526	RNASEH2B
13	51484499	-	RNASEH2B
13	51484617	rs9526704	RNASEH2B
13	51485699	rs78054414	RNASEH2B
13	51486203	rs75122835	RNASEH2B
13	51487635	rs9526705	RNASEH2B
13	51487881	rs73186365	RNASEH2B
13	51489121	rs9526706	RNASEH2B
13	51489186	rs9526707	RNASEH2B
13	51489243	rs9535528	RNASEH2B
13	51490196	rs4941677	RNASEH2B
13	51491209	rs11617366	RNASEH2B
13	51491780	rs59310144	RNASEH2B
13	51491962	rs17074987	RNASEH2B
13	51492237	rs67932352	RNASEH2B
13	51492565	rs113055247	RNASEH2B
13	51493831	rs17589753	RNASEH2B
13	51494291	rs555148381	RNASEH2B
13	51494487	rs73186367	RNASEH2B
13	51494987	rs9535529	RNASEH2B
13	51496320	rs7988945	RNASEH2B
13	51496351	rs118001106	RNASEH2B
13	51496588	rs73186368	RNASEH2B
13	51496795	rs149398754	RNASEH2B
13	51496823	rs73186369	RNASEH2B
13	51499197	rs117489601	RNASEH2B
13	51499272	rs9535530	RNASEH2B
13	51499958	-	RNASEH2B
13	51500576	rs9535531	RNASEH2B
13	51500887	rs4942943	RNASEH2B
13	51501042	rs73186371	RNASEH2B
13	51501124	rs79863221	RNASEH2B
13	51502998	rs9535532	RNASEH2B
13	51505008	rs1555625	RNASEH2B
13	51505629	rs73186372	RNASEH2B
13	51506292	rs73186374	RNASEH2B
13	51506464	rs80262144	RNASEH2B
13	51507594	-	RNASEH2B
13	51508380	rs757436088	RNASEH2B
13	51509485	rs116084949	RNASEH2B
13	51509801	rs183159852	RNASEH2B
13	51510451	-	RNASEH2B
13	51510550	rs193031092	RNASEH2B
13	51511131	rs11617018	RNASEH2B
13	51511257	rs183582995	RNASEH2B
13	51511401	rs9535533	RNASEH2B
13	51511502	rs9535534	RNASEH2B
13	51513158	rs2104320	RNASEH2B
13	51513533	rs9535535	RNASEH2B
13	51513577	rs112946255	RNASEH2B
13	51513792	rs78640729	RNASEH2B
13	51514234	rs73186376	RNASEH2B
13	51514479	rs9316512	RNASEH2B
13	51514831	rs2441	RNASEH2B
13	51515077	rs61067727	RNASEH2B
13	51516305	rs7316955	RNASEH2B
13	51516619	-	RNASEH2B
13	51517599	rs1927742	RNASEH2B
13	51518548	rs151102957	RNASEH2B
13	51518604	rs7335206	RNASEH2B
13	51518659	rs149907340	RNASEH2B
13	51518921	rs2038718	RNASEH2B
13	51519014	rs115660079	RNASEH2B
13	51519172	rs7336417	RNASEH2B
13	51519828	rs17075018	RNASEH2B
13	51520274	rs74080784	RNASEH2B
13	51522511	rs117101976	RNASEH2B
13	51523052	rs11618615	RNASEH2B
13	51523066	rs73186381	RNASEH2B
13	51524780	rs77007792	RNASEH2B
13	51525009	rs17590275	RNASEH2B
13	51525026	rs730076	RNASEH2B
13	51525375	rs6561602	RNASEH2B
13	51526758	rs7321027	RNASEH2B
13	51529241	rs73186382	RNASEH2B
13	51529793	rs7317618	RNASEH2B
13	51530414	rs1328360	RNASEH2B
13	51531530	rs56870509	RNASEH2B
13	51531815	rs6561603	RNASEH2B
13	51535021	rs9535537	RNASEH2B
13	51535389	rs559436053	RNASEH2B
13	51535503	rs148678900	RNASEH2B
13	51535927	-	RNASEH2B
13	51536053	rs9535538	RNASEH2B
13	51536864	rs9526709	RNASEH2B
13	51537048	rs7329171	RNASEH2B
13	51538751	rs111353450	RNASEH2B
13	51538976	rs7318931	RNASEH2B
13	51540604	rs7331290	RNASEH2B
13	51540733	rs4941678	RNASEH2B
13	51542209	rs9526710	RNASEH2B
13	51542375	rs9526711	RNASEH2B
13	51542442	rs77907256	RNASEH2B
13	51542733	rs17075030	RNASEH2B
13	51542777	rs73186390	RNASEH2B
13	51542963	rs114875774	RNASEH2B
13	51543003	rs11843914	RNASEH2B
13	51544687	rs143091163	RNASEH2B
13	51544981	rs138755679	RNASEH2B
13	51546328	rs571627126	RNASEH2B
13	51547314	rs74877040	RNASEH2B
13	51548355	rs11616524	RNASEH2B
13	51548404	rs17075039	RNASEH2B
13	51549332	rs114226863	RNASEH2B
1	36034333	rs12562478	TFAP2E
1	36037222	rs6425948	TFAP2E
1	36038775	rs6703909	TFAP2E
1	36039962	rs2301902	TFAP2E
1	36049409	rs6425949	TFAP2E
1	36049978	rs144061804	TFAP2E
1	36051396	-	TFAP2E
1	36051972	rs115569989	TFAP2E
1	36052864	rs58651594	TFAP2E
1	36053344	rs11264178	TFAP2E
1	36053642	rs77166184	TFAP2E
1	36054421	rs12070950	TFAP2E
1	36056225	rs201127413	TFAP2E
1	36056721	rs11264179	TFAP2E
1	36057858	rs189941365	TFAP2E
1	36058766	rs748918217	TFAP2E
1	36059804	rs149314227	TFAP2E
1	36061438	rs12037648	TFAP2E
13	65532930	rs9598891	LGMNP1
13	65533812	rs181800091	LGMNP1
13	65534456	rs574675129	LGMNP1
13	65536036	rs9317463	LGMNP1
14	106324370	-	hsa-mir-4538
14	106327507	rs114127635	hsa-mir-4538
14	106328286	rs115018921	hsa-mir-4538
14	106328292	rs114417193	hsa-mir-4538
14	106328376	rs76697756	hsa-mir-4538
14	106328948	rs112497044	hsa-mir-4538
14	106329150	rs112037586	hsa-mir-4538
14	106329326	rs74750044	hsa-mir-4538
14	107009008	rs371575390	IGHV3-49
14	107010062	rs10134657	IGHV3-49
14	107010119	rs10134591	IGHV3-49
14	107010826	rs12323557	IGHV3-49
14	107010868	rs11623930	IGHV3-49
14	107012372	rs57323096	IGHV3-49
14	107012473	rs7147307	IGHV3-49
14	107015993	rs79655351	IGHV3-49
14	107015994	rs77371897	IGHV3-49
14	107016433	rs12886067	IGHV3-49
14	107016472	rs12885931	IGHV3-49
14	107016473	rs12886089	IGHV3-49
14	107017181	rs12888661	IGHV3-49
14	107017197	rs35161054	IGHV3-49
14	107017255	rs12887566	IGHV3-49
1	43917637	rs2251802,COSM3751221,COSM3751220	HYI
1	43917888	rs41270373	HYI
1	43919091	rs764529011	HYI
1	43919094	rs762168706	HYI
1	43920500	rs116560348	HYI
1	43920686	rs2782651	HYI
1	43920945	rs2842195	HYI
1	43921384	rs1334973	HYI
1	43921743	rs79356022	HYI
1	43922526	-	HYI
1	43924166	rs2494994	HYI
14	45585700	rs2016737	FKBP3
14	45585704	rs2016738	FKBP3
14	45585950	rs8022499	FKBP3
14	45586966	rs190700400	FKBP3
14	45587464	rs76410513	FKBP3
14	45588785	rs117955672	FKBP3
14	45589174	rs148559310	FKBP3
14	45593091	rs112915930	FKBP3
14	45593513	-	FKBP3
14	45594495	rs75451707	FKBP3
14	45596437	rs148501619	FKBP3
14	45597638	rs28637857	FKBP3
14	45598754	rs3783702	FKBP3
14	45598870	rs3783700	FKBP3
14	45604404	rs3825625	FKBP3
14	59655461	rs17833769	DAAM1
14	59655850	rs78381789	DAAM1
14	59657870	rs4533186	DAAM1
14	59658596	rs61986014	DAAM1
14	59658725	rs11844752	DAAM1
14	59660552	rs77618329	DAAM1
14	59661101	rs2349128	DAAM1
14	59661266	rs76256424	DAAM1
14	59661566	rs76674533	DAAM1
14	59662772	rs1770518	DAAM1
14	59664770	rs1252917	DAAM1
14	59664906	rs1152564	DAAM1
14	59665286	rs1252992	DAAM1
14	59665743	rs8016509	DAAM1
14	59666121	rs1252915	DAAM1
14	59666276	rs1152566	DAAM1
14	59669037	rs75255901	DAAM1
14	59670674	rs17095853	DAAM1
14	59672118	rs17255402	DAAM1
14	59673213	rs150636975	DAAM1
14	59673341	rs2757122	DAAM1
14	59673348	rs77652087	DAAM1
14	59673968	rs12890702	DAAM1
14	59674863	rs2146009	DAAM1
14	59675634	rs76957852	DAAM1
14	59676152	rs1116937	DAAM1
14	59678628	rs532131753	DAAM1
14	59678981	rs17095879	DAAM1
14	59680848	rs1252988	DAAM1
14	59681380	rs79009632	DAAM1
14	59681450	rs75841771	DAAM1
14	59684123	rs1272104	DAAM1
14	59684234	rs1270988	DAAM1
14	59685836	rs10151439	DAAM1
14	59686936	rs77773396	DAAM1
14	59687946	rs1252985	DAAM1
14	59688800	rs540654309	DAAM1
14	59689617	rs34582858	DAAM1
14	59692786	rs76786981	DAAM1
14	59693507	rs12433411	DAAM1
14	59700507	rs61986026	DAAM1
14	59702818	rs12433834	DAAM1
14	59704807	rs1269010	DAAM1
14	59706594	rs1273150	DAAM1
14	59708327	rs12101052	DAAM1
14	59708351	rs1253017	DAAM1
14	59708764	rs2053298	DAAM1
14	59711675	rs1438517	DAAM1
14	59711676	rs1438516	DAAM1
14	59712624	rs12050274	DAAM1
14	59714317	rs7154112	DAAM1
14	59716875	rs17095949	DAAM1
14	59718415	rs8017833	DAAM1
14	59718530	rs17255451	DAAM1
14	59721572	rs721610	DAAM1
14	59722714	rs1253012	DAAM1
14	59725081	rs17095965	DAAM1
14	59725906	rs11158252	DAAM1
14	59726134	rs7150479	DAAM1
14	59726717	rs72726353	DAAM1
14	59727022	rs17095972	DAAM1
14	59727249	rs182171987	DAAM1
14	59727386	rs2033796	DAAM1
14	59727625	rs1253009	DAAM1
14	59729286	rs1253007	DAAM1
14	59730453	rs1253006	DAAM1
14	59731245	rs1253005	DAAM1
14	59733743	rs12878284	DAAM1
14	59734872	rs12884199	DAAM1
14	59735055	rs4898982	DAAM1
14	59735696	rs17255500	DAAM1
14	59736433	rs1253001	DAAM1
14	59737100	rs35045925	DAAM1
14	59737176	rs61986048	DAAM1
14	59737859	rs17095989	DAAM1
14	59739910	rs1008735	DAAM1
14	59740030	rs1252998	DAAM1
14	59740413	rs1123642	DAAM1
14	59744282	rs111977890	DAAM1
14	59745532	rs17255534	DAAM1
14	59746052	rs9805892	DAAM1
14	59747963	rs7155203	DAAM1
14	59748338	rs1271499	DAAM1
14	59748824	rs965590	DAAM1
14	59749007	rs4296184	DAAM1
14	59749187	rs61986054	DAAM1
14	59749226	rs61986055	DAAM1
14	59750485	rs8181987	DAAM1
14	59752185	rs10132995	DAAM1
14	59752957	rs61986057	DAAM1
14	59753329	rs34529198	DAAM1
14	59753970	rs2349145	DAAM1
14	59754135	rs2099635	DAAM1
14	59754709	rs1579662	DAAM1
14	59755541	rs75313266	DAAM1
14	59755956	rs73298004	DAAM1
14	59756154	rs1266210	DAAM1
14	59756343	rs2757123	DAAM1
14	59756985	rs78289666	DAAM1
14	59758310	rs61986059	DAAM1
14	59758836	rs4898983	DAAM1
14	59758919	rs74748336	DAAM1
14	59759818	rs17255548	DAAM1
14	59759978	rs4901914	DAAM1
14	59760405	rs1252993	DAAM1
14	59761192	rs8012197	DAAM1
14	59762507	rs11628165	DAAM1
14	59762998	rs10483713	DAAM1
14	59763568	rs12897650	DAAM1
14	59763748	rs17255583	DAAM1
14	59764063	rs1957411	DAAM1
14	59764524	rs61984460	DAAM1
14	59764529	rs61984461	DAAM1
14	59764872	rs17096045	DAAM1
14	59765145	rs1253019	DAAM1
14	59765908	rs17833942	DAAM1
14	59767950	rs5026841	DAAM1
14	59768101	rs76990548	DAAM1
14	59768135	rs17096046	DAAM1
14	59768381	rs17096048	DAAM1
14	59768881	rs12587292	DAAM1
14	59770050	rs12886284	DAAM1
14	59770536	rs2118645	DAAM1
14	59771730	rs61984463	DAAM1
14	59772986	rs17096056	DAAM1
14	59773090	rs1252978	DAAM1
14	59775721	rs8020957	DAAM1
14	59776594	rs7143953	DAAM1
14	59776694	rs7145041	DAAM1
14	59776695	rs7145042	DAAM1
14	59776810	rs140130360	DAAM1
14	59777211	rs2757111	DAAM1
14	59777521	rs17833966	DAAM1
14	59777599	rs7149497	DAAM1
14	59778340	rs2757113	DAAM1
14	59778961	rs17833972	DAAM1
14	59779600	rs17096065	DAAM1
14	59781050	rs2295848	DAAM1
14	59781644	rs2295849	DAAM1
14	59781871	rs3818289	DAAM1
14	59782513	rs8003365	DAAM1
14	59782604	rs17096066	DAAM1
14	59785149	rs12893524	DAAM1
14	59785346	rs10483714	DAAM1
14	59785916	rs61984493	DAAM1
14	59786293	-	DAAM1
14	59786595	rs8006239	DAAM1
14	59788137	rs755360348	DAAM1
14	59788442	rs10136535	DAAM1
14	59788536	rs60477051	DAAM1
14	59788571	rs57348293	DAAM1
14	59788834	rs7154694	DAAM1
14	59789157	rs12148031	DAAM1
14	59789184	rs12147467	DAAM1
14	59789256	rs8021448	DAAM1
14	59789278	rs1957406	DAAM1
14	59789370	rs7161504	DAAM1
14	59789438	rs7160282	DAAM1
14	59789444	rs1957407	DAAM1
14	59789727	rs8022614	DAAM1
14	59789892	rs17096074,COSM3754020	DAAM1
14	59790240	rs17096077	DAAM1
14	59790443	rs17096080	DAAM1
14	59790658	rs61984495	DAAM1
14	59790813	rs6573250	DAAM1
14	59791647	rs17096084	DAAM1
14	59791895	rs1885447	DAAM1
14	59792042	rs7145688	DAAM1
14	59792207	rs17096088	DAAM1
14	59792755	rs61755642	DAAM1
14	59792874	rs17096091	DAAM1
14	59794220	rs2349148	DAAM1
14	59795047	rs9323345	DAAM1
14	59795561	rs1951483	DAAM1
14	59795713	rs139249755	DAAM1
14	59795735	rs10083455	DAAM1
14	59796001	rs9323346	DAAM1
14	59796281	rs7149025	DAAM1
14	59796787	rs2146010	DAAM1
14	59797115	rs941883	DAAM1
14	59797213	rs41285510	DAAM1
14	59797235	rs941884	DAAM1
14	59797373	rs28927674,COSM3754021	DAAM1
14	59797457	rs2146011	DAAM1
14	59798146	rs138844544	DAAM1
14	59798238	rs17096105	DAAM1
14	59799370	rs4898985	DAAM1
14	59800217	rs6573251	DAAM1
14	59800321	rs1957408	DAAM1
14	59801341	rs10144516	DAAM1
14	59801714	rs61984497	DAAM1
14	59802435	rs6573252	DAAM1
14	59802631	rs10148045	DAAM1
14	59803713	rs927964	DAAM1
14	59803991	rs10873114	DAAM1
14	59804043	rs763305454	DAAM1
14	59804127	rs7143698	DAAM1
14	59804497	rs10483715	DAAM1
14	59805355	rs17096117	DAAM1
14	59806027	rs1268581	DAAM1
14	59807841	rs73298082	DAAM1
14	59808207	rs7146162	DAAM1
14	59810480	rs61984498	DAAM1
14	59810832	rs138178636	DAAM1
14	59810840	rs17096131	DAAM1
14	59811284	rs72726394	DAAM1
14	59811665	rs11623633	DAAM1
14	59811899	rs74057107	DAAM1
14	59812008	rs139741788	DAAM1
14	59812408	rs12896930	DAAM1
14	59812758	rs11158254	DAAM1
14	59813361	rs1536619	DAAM1
14	59813702	rs8008151	DAAM1
14	59813931	rs1272858	DAAM1
14	59814502	rs941886	DAAM1
14	59815040	rs755011	DAAM1
14	59815782	rs1272669	DAAM1
14	59815893	rs4901916	DAAM1
14	59816026	rs17834014	DAAM1
14	59816420	rs4901917	DAAM1
14	59816619	rs17834020	DAAM1
14	59816902	rs2025901	DAAM1
14	59817702	rs11622409	DAAM1
14	59818864	rs4901919	DAAM1
14	59822480	rs74057113	DAAM1
14	59823309	rs76942642	DAAM1
14	59824030	rs74057114	DAAM1
14	59824249	rs61984524	DAAM1
14	59824354	rs77212979	DAAM1
14	59825276	rs10142139	DAAM1
14	59825301	rs113100489	DAAM1
14	59825425	rs141134848	DAAM1
14	59825872	rs1253035	DAAM1
14	59826703	rs11626926	DAAM1
14	59827027	rs35600444	DAAM1
14	59827074	rs17255694	DAAM1
14	59827306	rs17834032	DAAM1
14	59827968	rs12590850	DAAM1
14	59829973	rs2295850	DAAM1
14	59830880	rs10083442	DAAM1
14	59830931	rs1253036	DAAM1
14	59830996	rs35269665	DAAM1
14	59831004	rs10083469	DAAM1
14	59831362	rs10144346	DAAM1
14	59831428	rs61984526	DAAM1
14	59832233	rs2031802	DAAM1
14	59833010	rs1547198	DAAM1
14	59833172	rs1547199	DAAM1
14	59833614	rs35779477	DAAM1
14	59833826	rs28645961	DAAM1
14	59833875	rs10140514	DAAM1
14	59834017	rs10130826	DAAM1
14	59834048	rs10130669	DAAM1
14	59835003	rs1958181	DAAM1
14	59835350	rs41285512	DAAM1
14	59835968	rs74057123	DAAM1
14	59835972	rs3742647	DAAM1
14	59836655	rs45476291	DAAM1
14	59837666	rs15087	DAAM1
14	59837938	rs184353341	DAAM1
14	59838183	rs148474041	DAAM1
14	59838742	rs12589351	DAAM1
14	59838767	rs17096179	DAAM1
14	59840304	rs10133177	DAAM1
14	59842283	rs12896455	DAAM1
14	59842932	rs1271513	DAAM1
14	59842945	rs1752453	DAAM1
14	66675148	rs55985959	RP11-72M17.1
14	66681626	rs55650201	RP11-72M17.1
14	66682614	rs10151227	RP11-72M17.1
14	66685501	rs1121966	RP11-72M17.1
14	66685502	rs997619	RP11-72M17.1
14	66685814	rs10138025	RP11-72M17.1
14	66688176	rs9806086	RP11-72M17.1
14	66691370	rs8021972	RP11-72M17.1
14	66694205	rs1434906	RP11-72M17.1
14	66697527	rs182077824	RP11-72M17.1
14	66698803	rs72720451	RP11-72M17.1
14	66699865	rs992474	RP11-72M17.1
14	66700116	rs992473	RP11-72M17.1
14	66700600	rs79354221	RP11-72M17.1
14	66710111	rs758095442	RP11-72M17.1
14	66711083	rs6573656	RP11-72M17.1
14	66711240	rs73270263	RP11-72M17.1
14	66712004	rs2117484	RP11-72M17.1
14	66712426	rs59018533	RP11-72M17.1
14	66715134	rs79264795	RP11-72M17.1
14	66717625	rs17103394	RP11-72M17.1
14	66718064	-	RP11-72M17.1
14	66718065	-	RP11-72M17.1
14	66721309	rs8023042	RP11-72M17.1
14	66723161	rs10135415	RP11-72M17.1
14	66723409	rs145454101	RP11-72M17.1
14	66724143	rs185205893	RP11-72M17.1
14	66725519	rs60356521	RP11-72M17.1
14	66725545	rs533677963	RP11-72M17.1
14	66728665	rs67599473	RP11-72M17.1
14	66733229	rs892701	RP11-72M17.1
14	66733526	rs10483786	RP11-72M17.1
14	66734034	rs1369223	RP11-72M17.1
14	66734255	rs7143596	RP11-72M17.1
14	66735101	rs148350988	RP11-72M17.1
14	66735836	rs55706614	RP11-72M17.1
14	66736168	rs950197	RP11-72M17.1
14	66738256	rs17103446	RP11-72M17.1
14	66740015	rs539224944	RP11-72M17.1
14	66742233	rs1465728	RP11-72M17.1
14	66742607	-	RP11-72M17.1
14	66743638	rs117891516	RP11-72M17.1
14	66744628	rs59773917	RP11-72M17.1
14	66747559	rs72722422	RP11-72M17.1
14	66748507	rs73272035	RP11-72M17.1
14	66751877	rs118063015	RP11-72M17.1
14	66752127	rs10142774	RP11-72M17.1
14	66752486	rs10143210	RP11-72M17.1
14	66755237	rs8005105	RP11-72M17.1
14	66758382	rs10483789	RP11-72M17.1
14	66760690	rs79776079	RP11-72M17.1
14	66771582	rs6573664	RP11-72M17.1
14	66774955	rs117500503	RP11-72M17.1
14	66776167	rs566518763	RP11-72M17.1
14	66776512	rs144849387	RP11-72M17.1
14	66776699	rs28837148	RP11-72M17.1
14	66777021	rs1960986	RP11-72M17.1
14	66777502	rs72722445	RP11-72M17.1
14	66777949	rs72722447	RP11-72M17.1
14	66778630	rs55639835	RP11-72M17.1
14	66778728	rs74058632	RP11-72M17.1
14	66779365	rs184618074	RP11-72M17.1
14	66779491	rs17182182	RP11-72M17.1
14	66779909	rs2000078	RP11-72M17.1
14	66780472	rs72722449	RP11-72M17.1
14	66780532	rs72722450	RP11-72M17.1
14	66780563	rs2053149	RP11-72M17.1
14	66780732	rs2053150	RP11-72M17.1
14	66781251	rs17182217	RP11-72M17.1
14	66781383	rs557346062,rs7152697	RP11-72M17.1
14	66781421	rs72722451	RP11-72M17.1
14	66782494	rs56076630	RP11-72M17.1
14	66782855	rs55780491	RP11-72M17.1
14	66783098	rs892698	RP11-72M17.1
14	66783296	rs892699	RP11-72M17.1
14	66783311	rs892700	RP11-72M17.1
14	66783825	rs72722453	RP11-72M17.1
14	66784029	rs72722454	RP11-72M17.1
14	66784527	rs72722455	RP11-72M17.1
14	66785282	rs59520195	RP11-72M17.1
14	66788118	rs72722459	RP11-72M17.1
14	66788967	rs9323470	RP11-72M17.1
14	66789835	rs12590603	RP11-72M17.1
14	66791009	rs72722460	RP11-72M17.1
14	66791604	rs17182224	RP11-72M17.1
14	66791692	rs1434909	RP11-72M17.1
14	66794925	rs17779961	RP11-72M17.1
14	66795243	rs117828215	RP11-72M17.1
14	66799821	rs8006157	RP11-72M17.1
14	66800620	rs7160098	RP11-72M17.1
14	66802713	rs10134996,rs117812546	RP11-72M17.1
14	66806966	rs7158295	RP11-72M17.1
14	66808274	rs58385530	RP11-72M17.1
14	66808897	rs2319012	RP11-72M17.1
14	66809188	rs72722481	RP11-72M17.1
14	66810089	rs10143013	RP11-72M17.1
14	66811598	rs75674684	RP11-72M17.1
14	66812962	rs1959673	RP11-72M17.1
14	66813537	rs10130133	RP11-72M17.1
14	66813922	rs72722485	RP11-72M17.1
14	66814750	rs9323472	RP11-72M17.1
14	66816575	rs4595731	RP11-72M17.1
14	66818074	rs8012591	RP11-72M17.1
14	66822174	rs10131110	RP11-72M17.1
14	66824217	rs1959672	RP11-72M17.1
14	66824734	rs7359115	RP11-72M17.1
14	66826038	rs6573666	RP11-72M17.1
14	66832027	rs6573668	RP11-72M17.1
14	66835347	rs8009108	RP11-72M17.1
14	66835595	rs72722495	RP11-72M17.1
14	66836155	rs7152200	RP11-72M17.1
14	66838135	rs8005737	RP11-72M17.1
14	66839087	rs1457429	RP11-72M17.1
14	66839164	rs1457430	RP11-72M17.1
14	66839192	rs77653909	RP11-72M17.1
14	66839670	rs8013806	RP11-72M17.1
14	66840659	rs6573669	RP11-72M17.1
14	66841758	rs3742853	RP11-72M17.1
14	66843078	rs117843232	RP11-72M17.1
14	66845959	rs4600407	RP11-72M17.1
14	66846217	rs77731463	RP11-72M17.1
14	66848096	rs55853308	RP11-72M17.1
14	66848820	rs10135880	RP11-72M17.1
14	66849925	rs61989560	RP11-72M17.1
14	66850380	-	RP11-72M17.1
14	66850967	rs1457425	RP11-72M17.1
14	66851185	rs11851735	RP11-72M17.1
14	66852545	rs10142375	RP11-72M17.1
14	66855804	rs2085482	RP11-72M17.1
14	66857359	rs72722500	RP11-72M17.1
14	66857914	rs1457431	RP11-72M17.1
14	66860063	rs72724503	RP11-72M17.1
14	66861907	rs181069403	RP11-72M17.1
14	66865099	rs1457432	RP11-72M17.1
14	66868157	rs76114062	RP11-72M17.1
14	66869437	rs10134278	RP11-72M17.1
14	66871549	rs72724508	RP11-72M17.1
14	66871572	rs7151102	RP11-72M17.1
14	66873307	rs6573671	RP11-72M17.1
14	66873485	rs72724510	RP11-72M17.1
14	66874543	rs1379415	RP11-72M17.1
14	66875300	rs17827349	RP11-72M17.1
14	66876122	rs7159681	RP11-72M17.1
14	66876134	rs7159364	RP11-72M17.1
14	66876864	rs7160696	RP11-72M17.1
14	66877970	rs118058509	RP11-72M17.1
14	66878654	rs72724512	RP11-72M17.1
14	66880791	rs716234	RP11-72M17.1
14	66881258	rs72724513	RP11-72M17.1
14	66881928	rs72724514	RP11-72M17.1
14	66884536	rs28802324	RP11-72M17.1
14	66884750	rs9635252	RP11-72M17.1
14	66885221	rs9652292	RP11-72M17.1
14	66886293	rs12588173	RP11-72M17.1
14	66886524	rs72724517	RP11-72M17.1
14	66886716	rs8020532	RP11-72M17.1
14	66888294	rs7150098	RP11-72M17.1
14	66889365	rs140608656	RP11-72M17.1
14	66893720	rs12589479	RP11-72M17.1
14	66898334	rs77613710	RP11-72M17.1
14	66899809	rs8004227	RP11-72M17.1
14	66900674	rs116103668	RP11-72M17.1
14	66903421	rs116892819	RP11-72M17.1
14	66904482	rs2860116	RP11-72M17.1
14	66904965	rs72724522	RP11-72M17.1
14	66905626	rs7145185	RP11-72M17.1
14	66906919	rs6573672	RP11-72M17.1
14	66907587	rs28708517	RP11-72M17.1
14	66908895	rs72724526	RP11-72M17.1
14	66909844	rs56173717	RP11-72M17.1
14	66909881	rs117855128	RP11-72M17.1
14	66910078	rs552439726	RP11-72M17.1
14	66910976	rs8012374	RP11-72M17.1
14	66911129	rs915056	RP11-72M17.1
14	66911248	rs8011794	RP11-72M17.1
14	66911692	rs117699235	RP11-72M17.1
14	66912274	rs117401043	RP11-72M17.1
14	66912450	rs10138005	RP11-72M17.1
14	66913367	rs17780202	RP11-72M17.1
14	66914028	rs6573673	RP11-72M17.1
14	66914442	rs72724530	RP11-72M17.1
14	66914641	rs6573674	RP11-72M17.1
14	66914866	rs71422420	RP11-72M17.1
14	66915220	rs117127179	RP11-72M17.1
14	66915463	rs1993478	RP11-72M17.1
14	66915963	rs8019603	RP11-72M17.1
14	66917547	rs17182539	RP11-72M17.1
14	66918170	rs78554210	RP11-72M17.1
14	66918699	rs10145751	RP11-72M17.1
14	66918978	rs72724532	RP11-72M17.1
14	66920379	rs1009294	RP11-72M17.1
14	66921581	rs11158628	RP11-72M17.1
14	66922871	rs7141899	RP11-72M17.1
14	66923838	rs2151757	RP11-72M17.1
14	66924448	rs72724539	RP11-72M17.1
14	66925141	rs72724540	RP11-72M17.1
14	66926875	rs55661543	RP11-72M17.1
14	66927133	rs10134088	RP11-72M17.1
14	66927478	rs12587244	RP11-72M17.1
14	66927757	rs61989562	RP11-72M17.1
14	66928263	rs72724543	RP11-72M17.1
14	66929953	rs12586427	RP11-72M17.1
14	66930168	rs7156981	RP11-72M17.1
14	66930258	rs17780226	RP11-72M17.1
14	66930625	rs7159194	RP11-72M17.1
14	66931638	rs72724545	RP11-72M17.1
14	66931987	rs17182546	RP11-72M17.1
14	66932368	rs138793725	RP11-72M17.1
14	66932505	rs28379778	RP11-72M17.1
14	66933943	rs7156467	RP11-72M17.1
14	66934031	rs10139723	RP11-72M17.1
14	66934142	rs10139656	RP11-72M17.1
14	66934911	rs8003769	RP11-72M17.1
14	66936391	rs72724548	RP11-72M17.1
14	66936437	-	RP11-72M17.1
14	66937930	rs7157879	RP11-72M17.1
14	66938040	rs7142154	RP11-72M17.1
14	66940183	rs9944086	RP11-72M17.1
14	66940923	rs6573677	RP11-72M17.1
14	66943651	rs146348530	RP11-72M17.1
14	66944738	rs10132669	RP11-72M17.1
14	66946020	rs10138505	RP11-72M17.1
14	66946463	rs17827614	RP11-72M17.1
14	66947131	rs10141750	RP11-72M17.1
14	66948105	rs117700427	RP11-72M17.1
14	66949184	rs10148290	RP11-72M17.1
14	66949328	rs76540699	RP11-72M17.1
14	66949383	rs116870466	RP11-72M17.1
14	66949965	rs28610294	RP11-72M17.1
14	66950050	rs10134043	RP11-72M17.1
14	66950349	rs10134424	RP11-72M17.1
14	66950483	rs117988107	RP11-72M17.1
14	66951391	rs549545640	RP11-72M17.1
14	66951614	rs74945470	RP11-72M17.1
14	66951795	rs7157060	RP11-72M17.1
14	66952042	rs10129809	RP11-72M17.1
14	66952171	-	RP11-72M17.1
14	66954080	-	RP11-72M17.1
14	66955803	rs72724558	RP11-72M17.1
14	66955828	rs12896419	RP11-72M17.1
14	66955977	rs78153573	RP11-72M17.1
14	66956417	rs769018131	RP11-72M17.1
14	66957196	rs12435913	RP11-72M17.1
14	66957887	rs72724559	RP11-72M17.1
14	66958606	rs1457419	RP11-72M17.1
14	66961095	rs1457421	RP11-72M17.1
14	66962757	rs6573679	RP11-72M17.1
14	66963249	rs3737160	RP11-72M17.1
14	66964192	rs7160183	RP11-72M17.1
14	66964784	rs376085965,rs55645960	RP11-72M17.1
14	66965563	rs10143291	RP11-72M17.1
14	66966016	rs67143529	RP11-72M17.1
14	66966094	rs67889198	RP11-72M17.1
14	66966165	rs72724562	RP11-72M17.1
14	66966517	rs1457422	RP11-72M17.1
14	66968326	rs9323473	RP11-72M17.1
14	66968466	rs8005612	RP11-72M17.1
14	69842277	rs2061088	ERH
14	69842660	rs2061087	ERH
14	69842979	rs10142144	ERH
14	69843780	rs17836204	ERH
14	69844239	rs7150586	ERH
14	69844883	rs34516562	ERH
14	69845593	rs28616724	ERH
14	69846473	rs78823381	ERH
14	69846769	rs72723812	ERH
14	69846821	rs76199614	ERH
14	69848675	rs12891351	ERH
14	69849380	rs76285352	ERH
14	69849471	rs11847666	ERH
14	69850128	rs959242	ERH
14	69850406	rs79020770	ERH
14	69851683	rs7140358	ERH
14	69851780	rs34859711	ERH
14	69852323	rs61982360	ERH
14	69852940	rs34765661	ERH
14	69853073	rs17764155	ERH
14	69854636	rs28451089	ERH
14	69854717	rs28401542	ERH
14	69854811	rs28470369	ERH
14	69855513	rs72723815	ERH
14	69855554	rs1275672	ERH
14	69855740	rs7143230	ERH
14	69855904	rs34864264	ERH
14	69856564	-	ERH
14	69856859	rs1290035	ERH
14	69857745	rs79751019	ERH
14	69858131	rs74835823	ERH
14	69858702	rs2124191	ERH
14	69859336	rs11844803	ERH
14	69860011	rs1952255	ERH
14	69860363	rs145292220	ERH
14	69860442	rs4902717	ERH
14	69860713	-	ERH
14	69860794	rs12147518	ERH
14	69860899	rs560315837	ERH
14	69861181	rs2015547	ERH
14	69861849	rs113132906	ERH
14	69862376	rs71423358	ERH
14	69862691	rs111724638	ERH
14	69863313	rs1275673	ERH
14	69863843	rs12895620	ERH
14	69864392	rs150939435	ERH
14	69864486	rs7143858	ERH
14	69865281	rs2168241	ERH
14	99434288	rs2094718	RPL3P4
14	99439543	rs1257620	RPL3P4
14	99439648	rs4905786	RPL3P4
15	22473028	rs3814940	IGHV4OR15-8
15	22474924	rs567692	IGHV4OR15-8
15	22475906	rs542848471	IGHV4OR15-8
15	23929120	rs699329	NDN
15	23930151	rs145318443	NDN
15	23930724	rs75438249	NDN
15	23931507	rs2192206,COSM3754246	NDN
15	23932467	rs3743340	NDN
15	25064771	rs7166479	SNRPN
15	25094584	rs571201596	SNRPN
15	25103660	rs55842004	SNRPN
15	25106101	rs8042562	SNRPN
15	25109585	rs141100609	SNRPN
15	25126253	rs12913025	SNRPN
15	25127772	rs142281524	SNRPN
15	25139598	rs11855703	SNRPN
15	25139612	rs11855725	SNRPN
15	25145127	rs2201840	SNRPN
15	25154490	rs149915056	SNRPN
15	25154634	rs185401244	SNRPN
15	25154880	rs4906695	SNRPN
15	25161300	rs55866223	SNRPN
15	25167089	rs11629775	SNRPN
15	25182205	rs535227336	SNRPN
15	25200131	CR072325,rs186748238	SNRPN
15	25200902	rs12916854	SNRPN
15	25201037	rs220028	SNRPN
15	25201579	rs4906939	SNRPN
15	25201659	rs4906940	SNRPN
15	25201817	rs184110624	SNRPN
15	25201848	rs149810760	SNRPN
15	25202042	rs8027709	SNRPN
15	25202376	rs6576396	SNRPN
15	25202551	rs17114902	SNRPN
15	25203558	rs11632945	SNRPN
15	25208096	-	SNRPN
15	25208107	-	SNRPN
15	25208851	rs78052502	SNRPN
15	25208881	rs548890335	SNRPN
15	25208948	rs186438819	SNRPN
15	25209669	rs172679	SNRPN
15	25210220	rs220034	SNRPN
15	25210412	rs220033	SNRPN
15	25211252	rs748235136	SNRPN
15	25211613	rs2855523	SNRPN
15	25211810	rs2732025	SNRPN
15	25215703	rs182518576	SNRPN
15	25215797	rs2554429	SNRPN
15	25215935	rs374854462	SNRPN
15	25216158	rs2554428	SNRPN
15	25216488	rs2732026	SNRPN
15	25217611	rs12050838	SNRPN
15	25218003	rs12913403	SNRPN
15	25219195	rs2554426	SNRPN
15	25219512	rs705	SNRPN
15	25220253	rs34842555	SNRPN
15	25223029	rs369947986	SNRPN
15	25224514	rs77274559	SNRPN
15	25224917	rs17114938	SNRPN
15	25225929	rs554038393	SNRPN
15	25251007	rs78613488	SNHG14
15	25251613	rs34091931	SNHG14
15	25253257	rs189678913	SNHG14
15	25253493	rs2732035	SNHG14
15	25254772	rs113178324	SNHG14
15	25256599	rs7403389	SNHG14
15	25257141	rs2732038	SNHG14
15	25257433	rs62001979	SNHG14
15	25257883	rs117277109	SNHG14
15	25258501	rs7167510	SNHG14
15	25259178	rs113156290	SNHG14
15	25277316	rs2732044	PWAR6
15	25277617	rs185948428	PWAR6
15	25277788	rs1030389	PWAR6
15	25278923	rs17182709	PWAR6
15	25279335	rs79040201	PWAR6
15	25279455	rs17182744	PWAR6
15	25279862	rs17115060	PWAR6
15	25279909	rs62001981	PWAR6
15	25280419	rs17115065	PWAR6
15	25280683	rs17182890	PWAR6
15	25281043	rs62001982	PWAR6
15	25281398	rs117754896	PWAR6
15	25281586	rs1045935	PWAR6
15	25323964	rs12441340	SNHG14
15	25324141	rs4344720	SNHG14
15	25324677	rs11161166	SNHG14
15	25324781	rs17183985	SNHG14
15	25325678	rs112199872	SNHG14
15	25325793	rs17115185	SNHG14
15	25326173	rs1124767	SNHG14
15	25326425	rs1972694	SNHG14
15	25326695	rs17115191	SNHG14
15	25326887	rs77042585	SNHG14
15	25327303	rs72695347	SNHG14
15	25327396	rs8042796	SNHG14
15	25327548	rs76669740	SNHG14
15	25328295	rs17115198	SNHG14
15	25328420	rs78212072	SNHG14
15	25328528	rs17788406	SNHG14
15	25328715	rs3803326	SNHG14
15	25329126	rs112833068	SNHG14
15	25331556	rs4371131	SNHG14
15	25332118	rs1549477	SNHG14
15	25332200	rs1549478	SNHG14
15	25332494	rs113728387	SNHG14
15	25332718	rs6576404	SNHG14
15	25334086	rs3863396	SNHG14
15	25334087	rs117966843	SNHG14
15	25334180	rs113064344	SNHG14
15	25335561	rs1477597	SNHG14
15	25335877	rs1477598	SNHG14
15	25337657	rs79295766	SNHG14
15	25338011	rs111686866	SNHG14
15	25339337	rs7180310	SNHG14
15	25339966	rs112570875	SNHG14
15	25340024	rs185766191	SNHG14
15	25340297	rs7164146	SNHG14
15	25340338	-	SNHG14
15	25341184	rs7495359	SNHG14
15	25341747	rs7176900	SNHG14
15	25341838	rs7172180	SNHG14
15	25341960	rs7170404	SNHG14
15	25342008	rs113485407	SNHG14
15	25342316	rs77390544	SNHG14
15	25342391	rs76772237	SNHG14
15	25342498	rs80103667	SNHG14
15	25345339	rs113633512	SNHG14
15	25347013	rs7496110	SNHG14
15	25347222	rs28683162	SNHG14
15	25348447	rs112750476	SNHG14
15	25348568	rs140260902	SNHG14
15	25349660	rs28416186	SNHG14
15	25350127	rs12594112	SNHG14
15	25350474	rs8033133	SNHG14
15	25351026	rs3742952	SNHG14
15	25351476	rs145300641	SNHG14
15	25352341	rs7162559	SNHG14
15	25355468	rs8030752	SNHG14
15	25355795	rs368180244	SNHG14
15	25356268	rs28666057	SNHG14
15	25357534	rs78352785	SNHG14
15	25357569	rs118039949	SNHG14
15	25358289	rs141974276	SNHG14
15	25358459	rs11161168	SNHG14
15	25359413	rs78912537	SNHG14
15	25359567	rs78142625	SNHG14
15	25361117	rs76651197	SNHG14
15	25361630	rs17115255	SNHG14
15	25361866	rs28481747	SNHG14
15	25362042	rs62002012	SNHG14
15	25362079	rs62002013	SNHG14
15	25362231	rs17115258	SNHG14
15	25362439	rs17115262	SNHG14
15	25362564	rs2356294	SNHG14
15	25364551	rs1043164	SNHG14
15	25364795	rs691	SNHG14
15	25365030	rs13526	SNHG14
15	25366141	rs191310493	SNHG14
15	25368914	rs1989491	SNHG14
15	25370664	rs2356290	SNHG14
15	25382741	rs2249378	SNHG14
15	25387186	rs4906947	SNHG14
15	25391924	rs7497265	SNHG14
15	25395998	rs61998966	SNHG14
15	25399094	-	SNHG14
15	25501385	rs2714796	SNHG14
15	25502063	rs2714795	SNHG14
15	25529682	rs182548197	SNHG14
15	25535037	rs1969612	SNHG14
15	25535121	rs539341057	SNHG14
15	25536148	rs36048354	SNHG14
15	25538928	rs2739815	SNHG14
15	25540496	rs2355857	SNHG14
15	25545956	rs66820792	SNHG14
15	25548205	rs2739816	SNHG14
15	25551222	rs2739817	SNHG14
15	25553457	rs35363947	SNHG14
15	25554779	rs35693007	SNHG14
15	25567080	rs7170410	SNHG14
15	25567774	rs36074535	SNHG14
15	25569745	rs12906901	SNHG14
15	25569883	rs12101899	SNHG14
15	25570817	rs17068	SNHG14
15	25572822	rs757439	SNHG14
15	25573558	rs146548348	SNHG14
15	25573607	rs17115464	SNHG14
15	25574496	-	SNHG14
15	25575095	rs17115465	SNHG14
15	25575671	rs4906951	SNHG14
15	25576233	rs74006405	SNHG14
15	25576903	rs7176331	SNHG14
15	25577054	rs7178518	SNHG14
15	30770501	rs201197721	CTD-3092A11.1
15	30771549	-	CTD-3092A11.1
15	30772141	rs62017505	CTD-3092A11.1
15	30773271	rs752011570	CTD-3092A11.1
15	30776002	rs62017511	CTD-3092A11.1
15	30794522	rs201691416	CTD-3092A11.1
15	32807339	-	RP11-632K20.7
15	32808043	rs62003022	RP11-632K20.7
15	32809538	rs150167095	RP11-632K20.7
15	32810081	rs62003027	RP11-632K20.7
15	32812164	rs113224568	RP11-632K20.7
15	32812829	rs78777507	RP11-632K20.7
15	32812840	rs77195653	RP11-632K20.7
15	32812854	rs10444845	RP11-632K20.7
15	32813152	rs28644474	RP11-632K20.7
15	32813871	rs28416029	RP11-632K20.7
15	32814805	rs12593455	RP11-632K20.7
15	32824563	rs201430230,rs3865096	RP11-632K20.7
1	566870	rs528621909	hsa-mir-6723
1	569933	rs368347679	RP5-857K21.11
15	71157713	rs34931843	LRRC49
15	71159216	rs11072229	LRRC49
15	71159982	rs1534616	LRRC49
15	71161445	rs1881566	LRRC49
15	71161869	rs11853513	LRRC49
15	71162150	rs11853599	LRRC49
15	71162203	rs12905942	LRRC49
15	71163068	rs113767073	LRRC49
15	71163245	rs8027894	LRRC49
15	71165264	rs28606443	LRRC49
15	71168379	rs142025519	LRRC49
15	71185793	rs2955036	LRRC49
15	71187784	rs1528827	LRRC49
15	71191609	rs7181412	LRRC49
15	71192576	rs2249595	LRRC49
15	71196193	rs1406430	LRRC49
15	71203231	rs28414692	LRRC49
15	71207951	rs2415100	LRRC49
15	71208065	rs2899765	LRRC49
15	71209922	rs11634458	LRRC49
15	71210176	rs555574809	LRRC49
15	71210359	rs72757987	LRRC49
15	71253226	rs11853140	LRRC49
15	71254597	rs11857287	LRRC49
15	71256913	rs2165463	LRRC49
15	71269771	rs9745279	LRRC49
15	71271023	rs4776534	LRRC49
15	71302567	rs187049966	LRRC49
15	71322443	rs11633755	LRRC49
15	71334814	rs191967606	LRRC49
15	71338693	rs1713568	LRRC49
15	71339320	rs35819582	LRRC49
15	71341050	rs1713569	LRRC49
15	74630623	rs2279357	CYP11A1
15	74631325	-	CYP11A1
15	74632284	rs12917295	CYP11A1
15	74633003	-	CYP11A1
15	74633686	rs74857110	CYP11A1
15	74634899	rs11638442	CYP11A1
15	74636047	rs560266518	CYP11A1
15	74637006	rs80047157	CYP11A1
15	74638965	rs12916123	CYP11A1
15	74640109	rs1484215	CYP11A1
15	74640647	rs6495096	CYP11A1
15	74641410	rs58844886	CYP11A1
15	74641464	rs12898858	CYP11A1
15	74643034	rs1843090	CYP11A1
15	74649262	rs11072479	CYP11A1
15	74651080	rs34578565	CYP11A1
15	74653640	rs12916765	CYP11A1
15	74654146	rs4505257	CYP11A1
15	74655166	rs59335146	CYP11A1
15	74655710	rs12912592	CYP11A1
15	74656608	rs12913682	CYP11A1
15	74658872	-	CYP11A1
15	74660786	rs17522870	CYP11A1
15	74661894	rs2073475	CYP11A1
15	74661945	rs4887139	CYP11A1
15	74662387	rs16968477	CYP11A1
15	74662811	rs16968478	CYP11A1
15	74663033	rs9806234	CYP11A1
15	74663265	rs4886595	CYP11A1
15	74663692	rs145265827	CYP11A1
15	74663823	-	CYP11A1
15	74664851	rs8039957	CYP11A1
15	74664951	rs4278698	CYP11A1
15	74665055	rs4363830	CYP11A1
15	81447412	rs1876809	IL16
15	81448232	rs35336709	IL16
15	81451956	rs11638013	IL16
15	81452143	rs28377292	IL16
15	81454021	rs7169204	IL16
15	81466197	rs56186310	IL16
15	81471228	rs56276738	IL16
15	81475223	rs57373048	IL16
15	81475402	rs150521025	IL16
15	81481945	rs35254208	IL16
15	81484654	rs74833904	IL16
15	81489063	rs4448892	IL16
15	81489072	rs4569216	IL16
15	81489324	rs8037800	IL16
15	81489878	rs7182787	IL16
15	81490320	rs8043088	IL16
15	81490588	rs8043462	IL16
15	81490702	rs8027891	IL16
15	81490715	rs8027449	IL16
15	81491461	rs66709425	IL16
15	81491512	rs10851946	IL16
15	81491849	rs12324896	IL16
15	81492182	rs6495547	IL16
15	81492449	rs79185753	IL16
15	81493189	rs77480863	IL16
15	81494155	rs9672697	IL16
15	81494288	rs28568761	IL16
15	81494334	rs28515019	IL16
15	81494342	rs12439162	IL16
15	81494465	rs28617340	IL16
15	81494541	rs75824993	IL16
15	81494552	rs73497399	IL16
15	81498848	rs4435218	IL16
15	81498928	rs11639206	IL16
15	81498971	rs1912124	IL16
15	81499154	rs4573895	IL16
15	81499565	rs6495548	IL16
15	81499793	rs80281674	IL16
15	81499980	rs6495549	IL16
15	81500108	rs4444297	IL16
15	81500871	rs78085347	IL16
15	81501304	rs72478425	IL16
15	81501463	rs117771667	IL16
15	81501896	rs113643882	IL16
15	81502045	rs112661501	IL16
15	81502058	rs114721012	IL16
15	81502068	rs185063425	IL16
15	81502092	rs115480823	IL16
15	81503260	rs117122406	IL16
15	81503486	rs28825174	IL16
15	81503697	rs35289965	IL16
15	81503975	-	IL16
15	81503997	rs111377212	IL16
15	81504370	rs4614682	IL16
15	81504716	rs28572448	IL16
15	81505004	rs139359332	IL16
15	81505544	rs11072993	IL16
15	81506114	rs7496452	IL16
15	81506983	rs59415196	IL16
15	81507706	rs1605866	IL16
15	81507932	rs68188101	IL16
15	81508319	rs67895155	IL16
15	81510056	rs373299398	IL16
15	81510170	rs12439542	IL16
15	81510708	rs72744134	IL16
15	81511574	rs76444422	IL16
15	81511708	rs72744136	IL16
15	81512010	rs4451910	IL16
15	81512190	rs925272	IL16
15	81512463	rs4464041	IL16
15	81512504	-	IL16
15	81513044	rs1995830	IL16
15	81513478	rs66540250	IL16
15	81513564	rs4257166	IL16
15	81513581	rs72744137	IL16
15	81514375	rs146135768	IL16
15	81514511	rs68020982	IL16
15	81514732	rs1355203	IL16
15	81515220	rs6495550	IL16
15	81515473	rs12437819	IL16
15	81516262	rs12438640	IL16
15	81516538	rs7172525	IL16
15	81516565	rs55889255	IL16
15	81516604	rs72744141	IL16
15	81517455	rs68193205	IL16
15	81518209	rs980618	IL16
[truncated: 3,195 more rows]
